# Supplementary material for: Modeling and Optimal Input Design for Infra-Hepatic Blood Flow Regulation Systems
Source: Bioengineering (Basel). 2026 Jun 26;13(7):749. doi: 10.3390/bioengineering13070749 (PMC13403439; doi:10.3390/bioengineering13070749)
Supplement: Supplementary file 1 [file bioengineering-13-00749-s001.zip]

Archive with 1 entries (1 files):
- bioengineering-4347601-supplementary.pdf
